# Supplementary material for: Cholesterol Promotes Lung Adenocarcinoma Brain Metastasis by Stabilizing EGFR Protein to Drive EMT, Metabolic Reprogramming, and Premetastatic Niche Formation
Source: Adv Sci (Weinh). 2026 Jan 21;13(17):e73843. doi: 10.1002/advs.73843 (PMC13042990; doi:10.1002/advs.73843)
Supplement: Supplementary file 2 — Supporting File 2: advs73843‐sup‐0002‐TableS1‐S4.xlsx. [file ADVS-13-e73843-s002.xlsx]

## Sheet: Table S1
列1	列2	列3	列4	列5	列6	列7	列8	列9	列10	列11	列12	列13	列14	列15	列16	列17	列18	列19	列20	列21	列22	列23	列24	列25
Table S1. Clinical information of a total of 200 LUAD-BM patients from Huanhu Hospital Affiliated to Tianjin Medical University
Medical Record Number (ID)	Gender (Male=1, Female=2)	Age	BMI	BMI (underweight [<18.5] = 1, normal weight [18.5–24.9] = 2, overweight [25.0–29.9] = 3, obese [≥30.0] = 4)	Mutation types (EGFR=1, ALK=2, ROS1=3, KRAS=4, MET=5, HER2=6, RET=7, ERBB3=8, SMARCA4=9, TP53=10, BRAF V600E=11, no positive target mutation=0)	ECOG score	Diabetes (Yes=1, No=0)	Cardiovascular disease (Yes=1, No=0)	Hyperlipidemia (Yes=1, No=0)	Statin Use (Atorvastatin=1, Rosuvastatin=2, Lovastatin=3, No=0)	The time of statin administration in patients (Years)	Total Cholesterol (mg/dL)	LDL-Cholesterol (mg/dL)	Steroid use (Yes=1, No=0)	Line of therapy	TKI treatment (yes=1, no=0)	Metastasis Count (<3=0, >3 or Meningeal Metastasis=1)	Concurrent Extracranial Metastasis (Yes=1, No=0)	Smoking History (Yes=1, No=0)	Alcohol Use (Yes=1, No=0)	Surgical Intervention (Yes=1, No=0)	metastasis-free interval (Days)	PFS (Days)	OS (Days)
227714	2	65	N/A	N/A	1	5	0	1	1	2	6	5.99	3.94	1	5	1	0	0	0	0	0	0	609	890
236348	2	68	N/A	N/A	1	1	0	0	1	0	N/A	5.68	3.9	1	1	1	1	0	0	0	1	2	635	N/A
246087	2	63	22.6562	2	1	5	0	1	1	1	7	5.24	2.86	1	2	1	0	1	0	0	0	0	872	2434
246818	2	48	22.1003	2	0	5	0	0	0	0	N/A	3.8	2.7	1	1	0	0	1	0	0	1	1268	135	4012
258342	1	54	N/A	N/A	0	5	0	0	0	0	N/A	4.31	2.75	1	1	0	0	0	0	0	1	0	787	920
258616	2	67	21.2183	2	0	1	0	0	0	0	N/A	4.31	2.75	1	1	0	0	0	0	0	1	975	1893	N/A
271280	2	73	23.6244	2	0	5	0	0	0	0	N/A	4.31	2.75	1	1	0	0	1	0	0	0	0	82	82
275932	2	72	26.986	3	0	1	0	1	1	0	N/A	7.58	4.83	1	1	1	1	1	0	0	0	0	370	N/A
277328	2	46	N/A	N/A	0	5	0	0	0	0	N/A	3.12	2.73	1	1	0	1	0	0	0	0	0	309	1974
291475	2	38	21.7193	2	1	4	0	0	0	0	N/A	4.8	2.67	1	2	1	1	1	0	0	1	0	741	N/A
293172	1	71	21.6049	2	1	5	1	1	1	1	9	5.93	3.87	1	3	1	1	0	1	0	0	1095	908	2730
293434	1	76	N/A	N/A	0	5	0	0	0	0	N/A	4.6	2.73	1	1	0	1	0	0	0	1	0	257	1932
299826	2	61	30.4832	3	3	1	0	0	0	0	N/A	4.47	2.75	1	1	1	0	0	0	0	0	0	2018	N/A
305018	2	65	N/A	N/A	1	5	0	0	1	1	3	5.64	3.48	1	2	1	1	1	1	0	0	0	956	1236
305416	2	56	21.0828	2	1	3	0	0	1	1	6	5.36	3.58	1	2	1	1	1	0	0	0	302	396	N/A
305969	1	53	22.8571	2	1	1	0	0	0	0	N/A	3.58	2.96	1	2	1	1	0	0	0	0	0	1983	N/A
307016	1	69	27.6601	3	1	2	0	1	1	1	2	5.35	3.58	1	1	1	0	1	0	0	0	1364	N/A	N/A
312299	2	65	N/A	N/A	1	5	1	1	1	0	N/A	7.24	5.12	1	2	1	0	1	0	0	0	61	40	850
317806	2	64	24.7676	2	1	5	0	1	0	0	N/A	3.58	2.15	1	1	1	0	0	0	0	1	1092	243	1476
326959	2	71	N/A	N/A	1	1	0	0	0	0	N/A	4.31	2.75	1	1	1	0	0	0	0	1	419	N/A	N/A
327522	1	58	22.6422	2	1	5	0	0	0	0	N/A	4.8	2.67	1	1	1	0	0	1	0	1	0	657	204
327614	1	76	N/A	N/A	0	5	0	0	0	0	N/A	3.58	2.96	1	1	0	1	0	1	1	0	389	1182	1783
333009	1	69	22.0386	2	1	5	0	0	0	0	N/A	4.25	2.9	1	3	1	1	1	1	0	0	0	658	654
335540	2	75	22.8624	2	1	5	0	0	1	0	N/A	5.6	3.67	1	1	1	0	0	0	0	1	0	772	902
335704	1	70	22.7583	2	1	5	0	0	1	1	3	5.34	2.8	1	1	1	1	1	1	0	1	2	424	716
336983	2	60	N/A	N/A	1	5	0	1	1	0	N/A	5.25	3.9	1	2	1	0	0	0	0	0	639	83	821
338214	1	62	N/A	N/A	1	5	0	1	0	0	N/A	4.25	2.9	1	1	1	1	0	1	1	1	0	780	852
343001	1	53	N/A	N/A	7	5	1	1	0	0	N/A	5	2.9	1	1	1	0	0	0	0	1	0	539	668
348010	2	47	27.5482	3	6	5	0	0	1	0	N/A	5.84	4.04	1	1	1	0	1	0	0	0	0	898	960
348059	1	60	25.8806	3	2	1	0	0	0	0	N/A	4.6	2.67	1	2	1	1	0	0	0	0	0	1451	N/A
350474	2	65	25.8065	3	1	5	0	0	1	0	N/A	7.81	5.11	1	1	1	1	1	1	1	0	0	402	1277
353655	2	61	25	3	1	5	0	0	1	0	N/A	5.58	3.65	1	2	1	1	0	0	0	0	0	601	999
355868	1	57	22.5981	2	0	2	0	0	0	0	N/A	3.12	2.73	1	1	0	0	0	1	0	1	2167	603	N/A
355915	2	54	25.2363	3	1	5	0	0	1	1	10	5.83	3.85	1	1	1	1	1	0	0	0	0	657	658
357502	1	61	29.4118	3	1	1	0	0	1	2	2	5.59	3.65	1	1	1	1	0	0	0	0	13	280	N/A
359873	1	58	23.6713	2	1	5	0	0	1	1	2	7.9	4.6	1	2	1	0	0	1	1	0	391	62	486
362294	2	63	26.6728	3	0	5	0	1	0	0	N/A	4.8	2.67	1	1	0	0	0	0	0	0	0	310	567
363162	2	68	25.1486	3	6	2	0	1	1	1	10	5.19	3.41	1	3	1	1	1	0	0	0	0	1063	N/A
363455	1	52	28.7347	3	1	1	1	1	0	0	N/A	4	2.9	1	1	1	1	1	1	0	0	0	439	N/A
363851	2	60	26.6728	3	1	1	1	0	1	1	3	6.76	3.83	1	1	1	1	0	0	0	1	0	1157	N/A
363897	1	63	26.1224	3	1	5	1	1	0	0	N/A	3.66	2.9	1	3	1	1	1	1	1	0	0	317	830
364006	2	51	21.2183	2	1	1	0	0	1	0	N/A	7.25	3.72	1	1	1	1	0	0	0	0	6	255	N/A
364394	1	66	20.2812	2	0	5	1	0	1	0	N/A	8.85	5.95	1	1	0	1	0	0	0	0	302	5	307
364828	1	52	19.0311	2	0	5	0	0	0	0	N/A	4.6	2.73	1	1	0	0	0	0	0	0	180	193	1172
364908	2	54	N/A	N/A	0	1	0	0	0	0	N/A	3.68	2.9	1	1	0	1	0	0	0	0	0	N/A	N/A
365582	1	73	23.3887	2	2	3	0	0	1	1	2	5.45	3.48	1	1	1	0	0	0	0	0	2957	915	N/A
366609	1	53	N/A	N/A	0	5	0	1	0	0	N/A	3.68	2.9	1	1	0	1	1	0	0	1	0	497	496
367010	1	61	20.8307	2	1	5	0	0	0	0	N/A	4.6	2.73	1	2	1	1	1	0	0	0	1386	139	1646
367177	1	74	19.3698	2	8	5	0	0	1	0	N/A	6.98	4.33	1	3	1	1	1	1	1	0	0	63	271
367485	2	78	18.8189	2	1	5	0	0	1	0	N/A	7.89	4.9	1	3	1	1	1	0	0	0	0	287	288
367541	2	71	N/A	N/A	1	5	1	1	0	0	N/A	3.68	2.9	1	1	1	1	1	0	0	0	0	144	154
367859	1	60	N/A	N/A	1	1	1	0	0	0	N/A	3.68	2.9	1	1	1	0	0	0	0	0	1517	1153	N/A
368564	1	85	N/A	N/A	1	5	1	0	0	0	N/A	4.25	2.9	1	1	1	1	0	0	0	0	392	63	455
368729	2	48	20.5693	2	0	5	0	0	1	2	2	5.45	3.53	1	1	0	1	1	0	0	0	1854	194	2230
369336	1	51	29.4118	3	1	1	0	0	1	1	2	5.67	3.72	1	3	1	1	1	1	1	0	0	610	N/A
369426	1	45	N/A	N/A	0	1	0	0	0	0	N/A	4.25	2.9	1	1	0	0	0	1	1	1	404	88	1189
369806	1	62	31.25	4	1	5	0	0	1	0	N/A	5.44	3.39	1	1	1	0	0	0	0	1	4	153	441
370371	2	61	N/A	N/A	0	1	0	0	0	0	N/A	4.25	2.9	1	1	0	0	0	0	0	0	2170	N/A	N/A
371450	1	68	25.9516	3	0	2	0	0	0	0	N/A	4.31	2.75	1	1	0	0	1	1	0	0	0	327	N/A
371453	1	62	25.6055	3	1	5	0	0	1	0	N/A	6.98	4.33	1	1	1	1	0	1	0	0	359	221	585
371552	2	52	22.4913	2	1	5	0	0	1	0	N/A	7.41	5.32	1	3	1	0	0	0	0	1	763	461	1285
371605	1	54	23.3887	2	1	0	0	1	1	1	8	5.34	3.58	1	1	1	1	0	0	0	0	0	694	N/A
372127	2	70	N/A	N/A	0	5	0	0	1	0	N/A	7.28	4.53	1	1	0	1	0	0	0	0	876	74	951
372816	1	73	N/A	N/A	1	5	1	0	0	0	N/A	4.25	2.9	1	1	1	0	0	0	0	1	4	603	934
372889	1	78	25.0593	3	0	5	0	1	1	1	7	9.41	6.32	1	3	0	1	1	0	0	0	724	74	1286
373461	2	67	21.4533	2	1	5	0	0	0	0	N/A	4.25	2.9	1	3	1	1	1	0	0	0	1454	178	1850
373608	1	72	26.1224	3	1	5	0	1	0	0	8	5.42	3.44	1	1	1	0	0	1	1	0	615	439	1054
373793	1	50	25.0135	3	1	5	0	0	1	1	3	5.41	3.42	1	1	1	1	1	1	1	1	0	N/A	N/A
373934	1	70	24.2215	2	0	5	0	0	1	1	2	5.63	3.63	1	3	0	1	1	1	1	0	0	500	912
374041	2	72	25.3906	3	1	1	0	0	0	0	N/A	4.25	2.9	1	3	1	0	0	0	0	0	0	919	N/A
374541	2	57	N/A	N/A	0	5	0	0	1	0	N/A	3.8	2.7	1	1	0	0	1	0	0	0	455	910	1365
375508	2	60	30.1194	4	11	5	0	1	0	0	N/A	4.25	2.9	1	2	1	0	0	0	0	0	1327	297	1565
375809	2	60	23.4375	2	1	5	0	0	0	0	N/A	4.25	2.9	1	3	1	1	0	0	0	0	1032	773	1881
376883	1	46	26.1962	3	0	1	0	0	0	0	N/A	5	2.9	1	3	0	0	1	0	0	0	0	N/A	N/A
378157	2	68	N/A	N/A	2	5	0	0	1	1	2	5.42	3.44	1	3	1	1	1	0	0	0	1190	671	2251
378626	2	40	N/A	N/A	1	2	0	0	0	0	N/A	5	2.9	1	1	0	0	0	0	0	0	150	437	N/A
379085	1	59	20.5151	2	0	5	0	0	0	0	N/A	3.8	2.7	1	3	0	0	1	1	0	0	0	263	702
380303	2	59	N/A	N/A	5	5	0	1	1	0	N/A	5.32	3.45	1	3	1	0	1	0	0	0	1277	234	4430
380478	1	48	N/A	N/A	0	1	0	0	0	0	N/A	5	2.9	1	1	0	0	0	0	0	0	1067	N/A	N/A
381168	2	58	24.4352	2	1	5	0	1	1	1	4	5.49	3.6	1	1	1	0	1	0	0	1	0	262	783
381256	1	57	24.6755	2	1	1	1	1	0	0	N/A	3.12	2.96	1	3	1	1	0	1	0	0	1093	116	N/A
381392	2	50	N/A	N/A	0	2	0	0	0	0	N/A	5	2.9	1	3	0	0	0	0	0	1	0	378	376
381551	1	64	28.4055	3	0	1	0	1	0	0	N/A	5	2.9	1	1	0	1	1	0	0	0	2075	124	N/A
381936	2	66	23.8751	2	1	5	1	0	0	0	N/A	5	2.9	1	3	1	1	0	0	0	0	1439	45	1767
382040	2	65	31.25	4	1	3	1	1	0	0	14	5	2.9	1	1	1	1	0	0	0	0	0	958	N/A
382259	1	65	18.9292	1	1	2	0	1	1	1	10	5.9	3.54	1	1	1	1	0	0	1	0	0	476	N/A
383414	2	55	22.8928	2	1	1	0	0	0	0	N/A	4.8	2.9	1	2	1	0	1	0	0	0	1130	702	N/A
383607	2	72	N/A	N/A	1	3	1	1	0	0	N/A	4.8	2.67	1	1	1	1	0	0	0	1	0	543	N/A
384054	1	69	21.2245	2	1	5	0	1	0	0	N/A	4.8	2.67	1	1	1	1	0	1	1	0	0	756	756
384271	1	63	25.2493	3	1	5	0	0	1	1	2	5.88	3.83	1	3	1	1	0	0	0	0	618	483	1254
384363	1	70	17.6471	1	0	5	0	0	0	0	N/A	3.8	2.7	1	1	0	1	0	1	1	0	1511	319	1830
386266	1	77	21.2245	2	0	5	0	0	1	1	5	5.39	3.4	1	1	0	1	0	0	0	0	1819	573	2392
387246	1	48	23.6614	2	1	5	0	0	0	0	N/A	4.8	2.67	1	3	1	0	1	0	0	0	0	122	476
387249	2	75	N/A	N/A	1	5	0	0	0	0	N/A	4.6	2.67	1	2	1	1	0	0	0	0	601	362	1031
387793	2	75	19.3337	2	0	5	0	0	1	1	3	5.73	3.39	1	3	0	1	0	0	0	0	0	609	609
387905	1	70	21.9525	2	10	5	0	1	1	1	10	6.47	3.93	1	2	0	0	1	0	0	0	839	351	1190
390506	2	64	24.7676	2	5	5	0	0	1	0	N/A	9.21	6.42	1	3	1	1	1	0	0	0	0	200	200
390859	2	64	23.4375	2	0	1	0	1	0	0	N/A	4.6	2.67	1	3	0	0	0	0	0	0	1184	N/A	N/A
391053	2	55	16.5289	1	1	2	0	0	0	0	N/A	4.6	2.67	1	2	1	0	1	0	0	0	0	727	N/A
391452	2	50	19.9219	2	1	5	0	0	1	0	N/A	8.02	4.81	1	2	1	1	0	1	0	0	0	126	126
391499	1	68	N/A	N/A	0	5	0	1	0	0	N/A	4.6	2.67	1	2	1	1	1	0	0	0	27	293	416
392229	2	60	18.424	1	1	5	0	0	1	0	N/A	7.92	4.7	1	1	1	1	1	0	0	0	0	133	738
392640	1	64	23.8367	2	0	2	1	0	0	0	N/A	4.6	2.67	1	2	0	0	1	0	0	0	0	N/A	N/A
392728	1	29	24.968	3	1	5	0	0	0	0	N/A	4.6	2.67	1	1	1	0	0	0	0	0	755	51	985
393301	1	68	20.0692	2	1	5	0	0	0	0	N/A	4.6	2.67	1	3	1	0	1	1	0	0	0	200	389
394099	2	66	N/A	N/A	1	5	0	0	0	0	N/A	4.6	2.67	1	1	1	0	0	0	0	1	0	485	453
394102	1	66	26.449	2	1	5	0	0	0	0	N/A	4.6	2.67	1	2	1	1	0	0	0	0	2558	130	2688
394542	1	58	26.2966	3	0	5	0	0	1	0	N/A	8.1	4.8	1	1	0	0	0	0	0	0	0	140	130
395538	1	61	21.7993	2	0	5	0	1	1	0	N/A	9.11	6.37	1	1	0	0	1	0	0	0	0	241	287
395621	1	70	19.721	2	0	1	0	0	1	2	3	5.43	3.52	1	3	0	1	1	0	0	0	1826	N/A	N/A
396764	1	57	19.5918	2	0	1	0	0	0	0	N/A	4.6	2.73	1	1	0	0	1	1	1	0	0	607	N/A
397177	1	72	20.5714	2	1	1	0	0	0	0	2	3.12	2.96	1	2	1	0	0	0	0	1	729	413	N/A
397472	2	54	24.974	3	3	5	0	0	0	0	N/A	4.6	2.73	1	1	1	1	1	0	0	0	327	99	903
399431	2	73	18.026	1	0	5	1	0	1	1	7	5.44	3.53	1	1	0	1	0	1	0	0	0	614	886
399468	2	69	24.974	3	1	1	0	1	1	1	N/A	5.46	3.43	1	2	1	1	1	0	0	0	1215	215	N/A
400617	2	46	26.5625	3	0	1	0	1	0	0	N/A	4.6	2.73	1	1	0	1	1	0	0	0	0	627	N/A
401020	1	71	22.8571	2	1	5	0	0	1	1	2	7.97	4.82	1	1	1	0	1	0	0	0	0	324	398
401453	2	48	23.4375	2	2	1	0	0	0	0	N/A	4.6	2.73	1	2	1	0	0	0	0	0	714	219	N/A
401789	2	52	17.7778	1	1	5	0	0	1	0	N/A	7.86	4.71	1	1	1	1	1	0	0	0	0	198	564
401916	2	61	21.9098	2	0	5	0	1	0	0	N/A	4.6	2.73	1	1	0	0	0	0	0	0	413	87	1199
401935	1	65	22.6474	2	1	5	0	1	1	0	N/A	7.92	4.81	1	2	1	1	1	1	1	0	153	269	422
403035	2	69	N/A	N/A	1	5	1	1	1	1	8	5.35	3.56	1	2	1	1	0	0	0	0	758	171	929
403726	2	56	25.3902	3	3	0	0	0	0	0	N/A	3.12	2.73	1	1	1	1	0	0	0	0	377	401	N/A
405096	2	64	27.0051	3	1	2	0	0	0	0	N/A	3.12	2.96	1	1	1	1	0	0	0	0	0	92	N/A
405770	1	60	N/A	N/A	0	5	0	0	0	0	N/A	3.12	2.73	1	1	0	0	1	0	0	0	0	175	208
406373	1	67	20.5151	2	0	5	0	0	1	0	N/A	8.12	4.95	1	1	0	1	1	1	1	0	0	192	598
406525	1	61	21.6049	2	1	3	0	0	0	0	N/A	4.47	2.75	1	1	1	0	1	1	1	1	0	256	N/A
408323	2	77	22.3081	2	0	5	0	0	1	0	N/A	7.59	5.05	1	1	0	0	1	1	0	0	0	286	501
408748	1	44	26.8519	3	2	5	0	0	1	1	0.17	7.23	4.65	1	1	1	1	0	0	0	0	0	144	144
408924	2	57	30.0781	4	1	5	0	0	1	0	N/A	7.68	5.22	1	3	1	1	1	0	0	0	0	682	2381
408957	2	61	29.2969	3	0	2	0	1	1	3	2	5.38	3.42	1	1	0	0	0	0	0	0	0	332	N/A
409516	1	62	22.3094	2	0	5	0	0	0	0	N/A	3.12	2.96	1	1	0	1	0	0	0	0	732	228	1253
409521	1	64	N/A	N/A	0	5	0	0	1	0	N/A	7.61	4.95	1	1	0	1	0	1	0	0	394	26	449
412528	1	68	25.8806	3	0	1	0	0	1	0	2	7.65	4.98	1	1	0	1	1	1	1	0	0	185	N/A
413515	2	72	22.5827	2	0	5	1	1	1	0	N/A	8.56	4.98	1	1	0	0	1	0	0	0	0	166	458
413789	1	72	20.984	2	0	5	0	0	1	1	1	3.12	2.96	1	1	0	0	0	1	0	0	1109	257	1366
414109	2	50	21.7784	2	4	5	0	0	0	0	N/A	3.12	2.96	1	1	1	1	0	0	0	0	0	1329	1642
415117	2	59	18.6667	2	4	5	0	0	0	0	N/A	3.12	2.96	1	1	0	1	0	0	0	0	0	319	319
415704	1	71	23.6713	2	0	5	0	0	0	0	N/A	3.58	2.15	1	1	0	0	0	0	0	1	556	255	1095
416283	2	68	20.9572	2	0	5	0	0	1	0	N/A	7.86	4.74	1	1	0	0	0	0	0	0	181	251	432
416544	1	78	23.8754	2	1	2	0	0	1	1	1	6.81	4.22	1	1	1	1	0	0	0	0	0	N/A	N/A
416767	1	67	22.46	2	1	2	0	0	0	0	N/A	3.12	2.96	1	1	1	0	0	0	0	0	818	N/A	N/A
416936	2	61	26.6728	3	1	2	0	0	0	0	N/A	3.58	2.15	1	1	1	1	0	0	0	0	57	N/A	N/A
419785	1	63	23.3887	2	1	2	0	0	0	0	N/A	3.58	2.15	1	1	1	0	0	0	0	1	629	N/A	N/A
420111	1	53	N/A	N/A	1	3	0	1	1	0	N/A	7.98	5.12	1	3	1	1	1	1	0	0	0	289	N/A
420523	2	69	N/A	N/A	1	5	0	0	0	0	N/A	3.58	2.15	1	1	1	1	0	0	0	0	1153	69	584
422522	1	56	20.7612	2	1	5	0	0	1	0	N/A	7.9	4.92	1	1	1	1	1	1	0	0	19	314	394
423328	1	69	22.8571	2	1	1	0	0	0	0	N/A	3.58	2.15	1	1	0	0	0	0	0	0	0	N/A	N/A
423355	1	38	27.6817	3	1	1	0	0	1	0	N/A	6.92	4.15	1	1	1	1	0	1	1	0	0	N/A	N/A
423617	2	65	19.9481	2	0	5	0	0	0	0	N/A	3.8	2.7	0	1	0	1	1	0	0	0	721	180	992
424888	1	63	24.2215	2	9	5	0	1	0	0	N/A	3.58	2.15	1	1	0	1	1	1	1	0	273	250	505
425761	1	63	25.8264	3	1	2	1	1	1	0	N/A	7.69	4.95	1	1	1	1	0	0	0	0	8	167	N/A
425858	1	69	25.7812	3	1	1	0	1	1	0	N/A	5.22	3.4	1	3	1	0	1	1	0	0	2259	118	N/A
426140	2	51	N/A	N/A	1	5	0	0	1	0	N/A	8.21	4.92	1	1	1	0	0	0	0	0	0	734	864
426500	2	70	25.7812	3	0	2	0	0	1	0	N/A	5.36	3.47	1	1	0	0	1	0	0	1	1095	314	N/A
426979	2	49	21.83	2	0	1	0	0	1	0	N/A	8.32	4.95	1	1	0	1	0	0	0	1	0	383	N/A
427693	1	60	27.1706	3	0	1	0	1	1	0	N/A	5.76	3.57	1	1	0	1	0	1	1	0	942	298	N/A
427804	2	39	24.3865	2	1	1	0	0	1	0	N/A	5.29	3.43	1	1	1	1	0	0	0	1	1003	398	N/A
428191	1	60	N/A	N/A	1	5	0	0	0	0	N/A	3.58	2.15	1	2	1	1	0	1	0	0	133	137	28
428311	2	39	20.7031	2	1	1	0	0	0	0	N/A	4.31	2.75	1	1	1	1	0	0	0	1	0	N/A	N/A
430620	1	65	26.2596	3	0	5	0	0	0	0	N/A	3.8	2.7	1	1	0	0	1	1	0	0	373	196	569
431339	1	69	22.8395	2	0	2	1	1	0	0	N/A	4.31	2.75	1	1	0	0	1	1	0	0	0	N/A	N/A
432071	2	73	N/A	N/A	0	5	0	1	1	0	N/A	8.84	4.85	1	1	0	1	1	0	0	0	0	82	160
432493	2	76	22.0386	2	0	5	0	1	0	0	N/A	4.31	2.75	1	1	0	0	1	0	0	0	0	243	243
432817	1	68	N/A	N/A	2	5	0	0	0	0	N/A	4.31	2.75	1	1	1	0	0	1	0	0	2078	169	2247
432888	1	62	N/A	N/A	0	3	0	1	1	1	0.5	8.32	5.2	1	1	0	1	0	1	0	0	0	55	N/A
433649	1	68	26.9896	3	1	2	0	1	0	0	N/A	4.31	2.75	1	2	1	0	0	0	0	0	1543	N/A	N/A
434489	2	70	N/A	N/A	1	5	0	1	0	0	N/A	4.31	2.75	1	1	1	0	1	0	0	0	2392	33	2425
434932	1	40	24.2215	2	1	5	0	0	1	0	N/A	7.77	4.69	1	1	1	1	1	1	1	0	525	114	718
435106	1	55	22.0386	2	0	2	0	0	0	0	N/A	4.31	2.75	1	1	0	1	1	1	1	1	0	263	N/A
435611	2	79	31.25	3	0	5	0	1	1	0	N/A	8.55	5.1	1	1	0	1	1	0	0	0	0	92	161
435959	1	68	N/A	N/A	0	3	0	0	1	0	N/A	7.89	4.78	1	1	0	0	0	0	0	0	35	363	N/A
436197	1	70	27.6361	3	0	1	0	1	0	0	N/A	4.31	2.75	1	1	0	0	0	1	0	0	788	277	N/A
437627	1	74	24.2215	2	0	2	0	0	0	0	N/A	4.31	2.75	1	1	0	0	0	0	0	0	1	220	N/A
438260	1	51	N/A	N/A	1	1	0	0	0	0	N/A	4.31	2.75	1	2	1	0	1	0	0	0	460	N/A	N/A
440164	2	34	25.3906	3	1	1	0	0	0	0	N/A	4.31	2.75	1	1	1	1	0	0	0	0	1159	N/A	N/A
440280	2	58	19.1406	2	1	1	0	0	0	0	N/A	4.31	2.75	1	1	1	0	0	0	0	0	1126	N/A	N/A
440465	2	71	N/A	N/A	3	3	0	0	0	0	N/A	4.31	2.75	1	2	1	1	0	0	0	0	1509	N/A	N/A
441984	1	58	N/A	N/A	0	2	0	1	0	0	N/A	4.31	2.75	1	1	0	1	0	1	1	1	0	38	N/A
443683	1	55	26.1224	3	2	2	1	1	1	0	N/A	5.41	3.51	1	3	1	1	0	0	0	0	1341	175	N/A
445037	1	59	N/A	N/A	0	5	0	0	0	0	N/A	4.31	2.75	1	1	0	0	1	1	1	0	368	122	490
445600	1	69	19.5312	2	1	5	0	0	1	1	2	5.21	3.42	1	1	1	0	0	0	0	0	1038	839	2013
446528	1	78	22.4913	2	0	5	0	0	1	0	N/A	8.58	4.85	1	1	0	0	0	0	1	0	0	81	81
447115	2	77	N/A	N/A	1	3	0	1	1	1	N/A	5.65	3.55	1	1	1	0	0	0	0	1	1188	N/A	N/A
448393	2	46	22.7732	2	1	2	0	0	1	0	2	8.08	4.62	0	1	1	0	1	0	0	1	0	N/A	N/A
450419	2	57	N/A	N/A	3	1	0	0	0	0	N/A	4.47	2.75	1	1	1	1	0	0	0	0	634	477	N/A
450459	1	72	22.4913	2	0	3	0	0	1	1	1	5.8	2.74	1	3	1	0	0	1	0	0	1315	N/A	N/A
450524	1	65	N/A	N/A	0	5	0	0	0	0	N/A	4.47	2.75	1	1	0	0	1	1	1	0	33	14	47
450823	1	45	24.5351	2	1	1	0	0	1	1	2	4.8	3.45	1	2	1	0	1	1	0	0	761	N/A	N/A
452645	1	71	18.2531	1	1	3	0	0	1	0	N/A	6.06	3.86	1	1	1	1	1	1	1	0	0	N/A	N/A
453359	1	77	N/A	N/A	0	2	1	1	1	0	N/A	7.79	4.45	1	1	0	1	0	1	0	0	664	63	N/A
454101	1	67	N/A	N/A	1	3	1	1	1	1	N/A	5.57	3.44	1	3	1	1	0	1	0	0	0	1063	N/A
454237	1	76	N/A	N/A	0	2	1	1	0	0	N/A	4.47	2.75	1	2	1	1	0	1	1	0	1185	N/A	N/A
454259	2	67	27.5482	3	3	2	0	0	1	0	N/A	7.81	4.32	1	2	1	0	0	0	0	0	450	93	N/A
454481	1	62	N/A	N/A	2	2	0	0	1	1	0.5	5.99	3.74	1	1	1	1	0	0	0	0	0	N/A	N/A
455745	2	68	28.8889	3	1	1	0	1	1	1	7	6.92	4.63	1	1	1	1	0	0	0	0	755	N/A	N/A
455842	1	77	24.2215	2	0	1	0	1	0	0	N/A	4.47	2.75	1	1	0	0	0	1	0	0	152	N/A	N/A
455844	1	68	24.5089	2	0	1	0	0	0	0	N/A	4.47	2.75	0	1	0	1	0	1	0	0	419	N/A	N/A
456348	1	71	N/A	N/A	0	4	0	0	1	2	0.5	5.54	3.42	1	1	0	1	0	1	0	0	403	N/A	N/A
457094	1	67	N/A	N/A	0	2	0	0	1	0	N/A	8.09	5.8	1	1	0	1	0	1	0	0	0	N/A	N/A

## Sheet: Table S2
Table S2. Antibody for Western blot, Immunofluorescence and Immunohistochemical Staining
Reagent	Source	Identifier
Ki-67 (for IHC 1:200)	ZSGB-BIO	#ZM-0167
p-EGFR (for WB 1:1000 ,for IHC/IF 1:400)	Cell Signaling Technology	#3777
EGFR (for WB 1:1000 ,for IHC/IF 1:50)	Cell Signaling Technology	#4267
p-AKT (for WB 1:1000, for IHC/IF 1:200)	Cell Signaling Technology	#4060
AKT (for WB 1:1000)	Cell Signaling Technology	#9272
p-NF-κB (for WB 1:1000 ,for IHC/IF 1:1000)	Cell Signaling Technology	#3033
NF-κB (for WB 1:1000)	Cell Signaling Technology	#8242
Na-K-ATPase (for WB 1:1000)	Cell Signaling Technology	#3010
PGK1 (for WB 1:5000 ,for IHC/IF 1:100)	Proteintech	#17811-1-AP
ALDOA (for WB 1:5000 ,for IHC/IF 1:200)	Proteintech	#11217-1-AP
LDHA (for WB 1:2000 ,for IHC/IF 1:50)	Proteintech	#19987-1-AP
β-catenin (for WB 1:1000 ,for IHC 1:10000)	Proteintech	#66379-1-Ig
N-cadherin (for WB 1:2000)	Proteintech	#22018-1-AP
E-cadherin (for WB 1:20000)	Proteintech	#20874-1-AP
Vimentin (for WB 1:1000 ,for IHC 1:2500, for IF 1:50)	Proteintech	#10366-1-AP
Snail (for WB 1:1000)	Proteintech	#13099-1-AP
Slug (for WB 1:5000)	Proteintech	#12129-1-AP
CD206 (for WB 1:1000 ,for IHC/IF 1:100)	Signalway Antibody	#24595
CD163 (for WB 1:2000)	Proteintech	#16646-1-AP
Claudin-5 (for WB 1:2000 ,for IHC/IF 1:50)	Cell Signaling Technology	#49564
IL-4Ra (for WB 1:100)	Santa Cruz	#sc-28361
Flotillin-1 (for WB 1:2000)	Proteintech	#15571-1-AP
Jak1 (for WB 1:1000)	Proteintech	#66466-1-Ig
p-Jak1 (for WB 1:1000)	Signalway Antibody	#11149
p-STAT6 (for WB 1:1000)	Signalway Antibody	#11050
STAT6 (for WB 1:1000 ,for IHC/IF 1:68)	Proteintech	51073-1-AP
CD8a (for IHC/IF 1:400)	Cell Signaling Technology	#98941
Ubiquitin (for WB 1:1000)	Cell Signaling Technology	#3936
TMEM119 (for IHC/IF 1:400)	Proteintech	#27585-1-AP
P2RY12 (for IHC/IF 1:400)	Proteintech	#11976-1-AP
β-Actin (for WB 1:20000)	Proteintech	#66009-1-Ig
β-Tubulin (for WB 1:5000)	Proteintech	#66240-1-Ig
TruStain FcX™ PLUS (anti-mouse CD16/32) Antibody	BioLegend	#156603
APC anti-mouse CD3 Antibody	BioLegend	#100235
PerCP/Cyanine5.5 anti-mouse CD8a Antibody	BioLegend	#100733
FITC anti-mouse CD279 (PD-1) Antibody	BioLegend	#135213

## Sheet: Table S3
Table S3. Primer sequences used in this study
name	Sequence (5’-3’)
Human Snail1 sense:	CCTCsCCTGTCAGATGAGGAC
Human Snail1 antisense:	CCAGGCTGAGGTATTCCTTG
Human Slug sense:	ACTGGACACACATACAGTGATT
Human Slug antisense:	ACTCACTCGCCCCAAAGATG
Human β-actin sense:	CATGTACGTTGCTATCCAGGC
Human β-actin antisense:	CTCCTTAATGTCACGCACGAT
Mouse Snail1 sense:	TCGGAAGCCTAACTACAGCGA
Mouse Snail1 antisense:	AGATGAGCATTGGCAGCGAG
Mouse Slug sense:	TGTTGCAGTGAGGGCAAGAA
Mouse Slug antisense:	GACCCTGGTTGCTTCAAGGA
Mouse β-actin sense:	AGCCATGTACGTAGCCATCC
Mouse β-actin antisense:	GACTCCATCACAATGCCAGT

## Sheet: Table S4
Table S4. shRNAs and siRNAs sequences used in this study
name	Sequence (5’-3’)
shEGFR-1#-sense	ACTCTCCATAAATGCTACGAA
shEGFR-1#-antisense	TTCGTAGCATTTATGGAGAGT
shEGFR-2#-sense	CGGCGTCCGCAAGTGTAAGAA
shEGFR-2#-antisense	TTCTTACACTTGCGGACGCCG
human-siSTAT6-1#-sense	GGGCAAUCUGGGAUCUCAAUU
human-siSTAT6-1#-antisense	UUGAGAUCCCAGAUUGCCCAU
human-siSTAT6-2#-sense	GGAUGGCUCUCCACAGAUAUU
human-siSTAT6-2#-antisense	UAUCUGUGGAGAGCCAUCCUG
mouse-siSTAT6-1#-sense	CCAAGACAACAACGCCAAAUU
mouse-siSTAT6-1#-antisense	UUUGGCGUUGUUGUCUUGGUU
mouse-siSTAT6-2#-sense	AGACCUGUCCAUUCGCUCAUU
mouse-siSTAT6-2#-antisense	UGAGCGAAUGGACAGGUCUUU
